# Supplementary material for: Hidden Resistances: How Routine Whole-Genome Sequencing Uncovered an Otherwise Undetected blaNDM-1 Gene in Vibrio alginolyticus from Imported Seafood
Source: Microbiol Spectr. 2023 Jan 5;11(1):e04176-22. doi: 10.1128/spectrum.04176-22 (PMC9927303; doi:10.1128/spectrum.04176-22)
Supplement: Supplemental file 2 — Table S1. Download spectrum.04176-22-s0002.xlsx, XLSX file, 0.04 MB [file spectrum.04176-22-s0002.xlsx]

## Sheet: All_metadata_and_results
Isolate list and metadata														Genome statistics											Multi locus sequence typing (MLST)					Antimicrobial resistance gene presence/absence summary
Assembly name	Dataset source and notes	Manuscript	Species	Strain	Collection year	Country	Continent	Source	Isolation_source_common	Isolation source phylum	SRA Study	BioSample	BioProject	Contigs	Bases	ok	Ns	min	max	N50	CDS	rRNA	tRNA	tmRNA	Sequence type	allele1	allele2	allele3	allele4	Beta-lactamase (not ESBL or carbapenemase)	Tetracycline	Quinolone	Fosfomycin	Other aminoglycoside resistance (non-RMT)	Trimethoprim	Rifamycin	Carbapenemase (MBL)	Other	Chloramphenicol	Sulfonamide	Chloramphenicol/Florfenicol	ESBL	Macrolide, lincosamide and/or streptogramin resistance
AUSMDU00064140	This study	This study	Vibrio alginolyticus	AUSMDU00064140	2021	Thailand	Asia	Prawn/Shrimp	Vannamei prawns	Crustacea	SRR22163872 (Illumina), SRR22163870 (ONT)	SAMN29549217	PRJNA856407	3	5370184	5370184	0	51812	3431834	3431834	4793	34	120	1	212	gyrB(78)	pyrH(20)	recA(22)	atpA(16)	blaCARB-42	tet(34)*,tet(35)*,tetA(D)	0	0	aadA16	dfrA27	arr-3	blaNDM-1	ble	catA2*	sul1	0	0	0
AUSMDU00033830	This study	This study	Vibrio alginolyticus	AUSMDU00033830	2019	NA	NA	Prawn/Shrimp	Prawns	Crustacea	SRR21229080	SAMN29549210	PRJNA856407	99	5228090	5228090	0	435	287723	111676	4666	5	69	1	-	gyrB(42)	pyrH(20)	recA(69)	atpA(91)	blaCARB-42	tet(34)*,tet(35)*	0	0	0	0	0	0	0	0	0	0	0	0
AUSMDU00039564	This study	This study	Vibrio alginolyticus	AUSMDU00039564	2019	NA	NA	Prawn/Shrimp	Vannamei prawns	Crustacea	SRR21229079	SAMN29549211	PRJNA856407	54	5123045	5123045	0	511	626163	320908	4620	4	68	1	-	gyrB(~131)	pyrH(17)	recA(59)	atpA(~91)	blaCARB-42	tet(34)*,tet(35)*	0	0	0	0	0	0	0	0	0	0	0	0
AUSMDU00039743	This study	This study	Vibrio alginolyticus	AUSMDU00039743	2019	Vietnam	Asia	Prawn/Shrimp	Prawns	Crustacea	SRR21229074	SAMN29549212	PRJNA856407	102	5260387	5260387	0	403	358440	116276	4729	3	75	1	138	gyrB(112)	pyrH(20)	recA(107)	atpA(16)	blaCARB-56	tet(34)*,tet(35)*	qnrVC10	0	0	0	0	0	0	0	0	0	0	0
AUSMDU00051557	This study	This study	Vibrio alginolyticus	AUSMDU00051557	missing	Thailand	Asia	Prawn/Shrimp	Shrimp	Crustacea	SRR21229073	SAMN29549213	PRJNA856407	73	5026462	5026462	0	418	473748	185884	4502	6	64	1	-	gyrB(18)	pyrH(20)	recA(69)	atpA(16)	blaCARB-42*	tet(34)*,tet(35)*	0	0	0	0	0	0	0	0	0	0	0	0
AUSMDU00051558	This study	This study	Vibrio alginolyticus	AUSMDU00051558	missing	Thailand	Asia	Prawn/Shrimp	Shrimp	Crustacea	SRR21229072	SAMN29549214	PRJNA856407	68	5026628	5026628	0	547	529612	166581	4502	6	73	1	-	gyrB(18)	pyrH(20)	recA(69)	atpA(16)	blaCARB-42*	tet(34)*,tet(35)*	0	0	0	0	0	0	0	0	0	0	0	0
AUSMDU00055001	This study	This study	Vibrio alginolyticus	AUSMDU00055001	2020	Australia	Oceania	Scallop	Australian Scallops	Molluscs	SRR21229071	SAMN29549215	PRJNA856407	104	5223803	5223803	0	392	236772	97871	4733	3	78	1	166	gyrB(131)	pyrH(102)	recA(69)	atpA(16)	blaCARB-42	tet(34)*,tet(35)*	0	0	0	0	0	0	0	0	0	0	0	0
AUSMDU00055029	This study	This study	Vibrio alginolyticus	AUSMDU00055029	2020	Australia	Oceania	Scallop	Australian Scallops	Molluscs	SRR21229070	SAMN29549216	PRJNA856407	125	5216207	5216207	0	414	189409	82317	4728	2	69	1	166	gyrB(131)	pyrH(102)	recA(69)	atpA(16)	blaCARB-42	tet(34)*,tet(35)*	0	0	0	0	0	0	0	0	0	0	0	0
AUSMDU00060655	This study	This study	Vibrio alginolyticus	AUSMDU00060655	missing	NA	NA	Oyster	Oysters	Molluscs	SRR21229068	SAMN29549218	PRJNA856407	83	5199853	5199853	0	448	615227	153841	4686	10	70	1	-	gyrB(18)	pyrH(~91)	recA(18)	atpA(16)	blaCARB-42	tet(34)*,tet(35)*	0	0	0	0	0	0	0	0	0	0	0	0
AUSMDU00061269	This study	This study	Vibrio alginolyticus	AUSMDU00061269	2021	Thailand	Asia	Prawn/Shrimp	Vannamei prawns	Crustacea	SRR21229067	SAMN29549219	PRJNA856407	119	5065344	5065344	0	411	225255	82701	4519	4	67	1	-	gyrB(~42)	pyrH(102)	recA(~22)	atpA(~91)	blaCARB-42	tet(34)*,tet(35)*	0	0	0	0	0	0	0	0	0	0	0	0
AUSMDU00061284	This study	This study	Vibrio alginolyticus	AUSMDU00061284	2021	Thailand	Asia	Prawn/Shrimp	Vannamei prawns	Crustacea	SRR21229078	SAMN29549220	PRJNA856407	135	5058978	5058978	0	394	304306	78395	4511	5	72	1	-	gyrB(~42)	pyrH(102)	recA(~22)	atpA(~91)	blaCARB-42	tet(34)*,tet(35)*	0	0	0	0	0	0	0	0	0	0	0	0
AUSMDU00062996	This study	This study	Vibrio alginolyticus	AUSMDU00062996	2021	NA	NA	Prawn/Shrimp	Vannamei prawns	Crustacea	SRR21229077	SAMN29549221	PRJNA856407	143	5062625	5062625	0	380	282969	82342	4530	4	73	1	-	gyrB(18)	pyrH(17)	recA(~69)	atpA(91)	blaCARB-42	tet(34)*,tet(35)*	0	0	0	0	0	0	0	0	0	0	0	0
AUSMDU00063003	This study	This study	Vibrio alginolyticus	AUSMDU00063003	2021	NA	NA	Prawn/Shrimp	Vannamei prawns	Crustacea	SRR21229076	SAMN29549222	PRJNA856407	161	5050241	5050241	0	402	201262	69881	4518	4	72	1	-	gyrB(18)	pyrH(17)	recA(~69)	atpA(91)	blaCARB-42	tet(34)*,tet(35)*	0	0	0	0	0	0	0	0	0	0	0	0
AUSMDU00063592	This study	This study	Vibrio alginolyticus	AUSMDU00063592	2021	NA	NA	Mussels	Mussels	Molluscs	SRR21229075	SAMN29549223	PRJNA856407	110	5172268	5172268	0	494	296566	87730	4675	2	65	1	-	gyrB(~131)	pyrH(17)	recA(~69)	atpA(53)	blaCARB-42	tet(34)*,tet(35)*	0	0	0	0	0	0	0	0	0	0	0	0
GCA_000354175-2	Public	Lui et al 2015	Vibrio alginolyticus	ATCC 17749	NA	China	Asia	Fish	Horse mackerel	Chordata	NA	SAMN02603463	PRJNA184046	2	5146637	5146637	0	1812170	3334467	3334467	4562	34	105	1	138	gyrB(112)	pyrH(20)	recA(107)	atpA(16)	blaCARB-56	tet(34)*,tet(35)*	qnrVC10	0	0	0	0	0	0	0	0	0	0	0
GCA_001469735-1	Public	Wang et al 2016	Vibrio alginolyticus	ATCC 33787	NA	Hawaii	North America	Water	Seawater	Environment	NA	SAMN04320555	PRJNA305220	5	5724939	5724939	0	95866	3362673	3362673	5218	34	125	1	-	gyrB(~42)	pyrH(45)	recA(107)	atpA(16)	blaCARB-42	tet(34)*,tet(35)*	0	0	0	0	0	0	0	0	0	0	0	0
GCA_001471275-2	Public, NCBI representative genome	NA	Vibrio alginolyticus	FDAARGOS_97	NA	Japan	Asia	Fish	Horse mackerel	Chordata	NA	SAMN03996338	PRJNA231221	2	5177838	5177838	0	1832678	3345160	3345160	4568	37	129	1	138	gyrB(112)	pyrH(20)	recA(107)	atpA(16)	blaCARB-56	tet(34)*,tet(35)*	qnrVC10	0	0	0	0	0	0	0	0	0	0	0
GCA_001525595-2	Public	NA	Vibrio alginolyticus	FDAARGOS_98	1991	United State of America	North America	Water	Seawater	Environment	NA	SAMN03996257	PRJNA231221	3	5210472	5210472	0	16617	3352187	3352187	4629	37	137	1	-	gyrB(42)	pyrH(45)	recA(~59)	atpA(~16)	blaCARB-42*	tet(34)*,tet(35)*	0	0	0	0	0	0	0	0	0	0	0	0
GCA_001679745-1	Public	Deng et al 2016	Vibrio alginolyticus	ZJ-T	2005	China	Asia	Fish	Goldspotted rodcock	Chordata	NA	SAMN05271497	PRJNA326213	2	5406094	5406094	0	1870966	3535128	3535128	4781	28	124	1	-	gyrB(112)	pyrH(17)	recA(59)	atpA(~16)	blaCARB-42	tet(34)*,tet(35)*	qnrVC5	0	aph(3'')-Ib,aph(6)-Id	dfrA31	0	0	0	0	sul2	0	0	0
GCA_002119505-2	Public, reference selected in this study	Chibani et al 2020	Vibrio alginolyticus	K01M1	2011	Germany	Europe	Fish	Broadnosed pipefish	Chordata	NA	SAMN05860636	PRJNA344731	3	5361115	5361115	0	9064	3468303	3468303	4739	37	129	1	-	gyrB(~131)	pyrH(17)	recA(18)	atpA(16)	blaCARB-42	tet(34)*,tet(35)*	0	0	0	0	0	0	0	0	0	0	0	0
GCA_002119545-1	Public	Chibani et al 2020	Vibrio alginolyticus	K04M5	2011	Germany	Europe	Fish	Broadnosed pipefish	Chordata	NA	SAMN05860639	PRJNA345280	3	5666255	5666255	0	294721	3470916	3470916	5088	37	129	1	-	gyrB(~131)	pyrH(17)	recA(18)	atpA(16)	blaCARB-42	tet(34)*,tet(35)*	0	0	0	0	0	0	0	0	0	0	0	0
GCA_002119565-1	Public	Chibani et al 2020	Vibrio alginolyticus	K06K5	2011	Germany	Europe	Fish	Broadnosed pipefish	Chordata	NA	SAMN05860641	PRJNA345284	4	5671999	5671999	0	29688	3471297	3471297	5111	37	129	1	-	gyrB(~131)	pyrH(17)	recA(18)	atpA(16)	blaCARB-42	tet(34)*,tet(35)*	0	0	0	0	0	0	0	0	0	0	0	0
GCA_002119585-1	Public	Chibani et al 2020	Vibrio alginolyticus	K10K4	2011	Germany	Europe	Fish	Broadnosed pipefish	Chordata	NA	SAMN05860645	PRJNA345294	2	5389178	5389178	0	1894531	3494647	3494647	4784	37	129	1	-	gyrB(~131)	pyrH(17)	recA(18)	atpA(16)	blaCARB-42	tet(34)*,tet(35)*	0	0	0	0	0	0	0	0	0	0	0	0
GCA_002149065-1	Public	Chibani et al 2020	Vibrio alginolyticus	K09K1	2011	Germany	Europe	Fish	Broadnosed pipefish	Chordata	NA	SAMN05860644	PRJNA345293	2	5362829	5362829	0	1897210	3465619	3465619	4789	37	129	1	-	gyrB(~131)	pyrH(17)	recA(18)	atpA(16)	blaCARB-42	tet(34)*,tet(35)*	0	0	0	0	0	0	0	0	0	0	0	0
GCA_002149085-1	Public	Chibani et al 2020	Vibrio alginolyticus	K08M3	2011	Germany	Europe	Fish	Broadnosed pipefish	Chordata	NA	SAMN05860642	PRJNA345285	3	5655141	5655141	0	300425	3468139	3468139	5078	37	129	1	-	gyrB(~131)	pyrH(17)	recA(18)	atpA(16)	blaCARB-42	tet(34)*,tet(35)*	0	0	0	0	0	0	0	0	0	0	0	0
GCA_002149105-1	Public	Chibani et al 2020	Vibrio alginolyticus	K04M3	2011	Germany	Europe	Fish	Broadnosed pipefish	Chordata	NA	SAMN05860638	PRJNA345277	3	5674090	5674090	0	294086	3476174	3476174	5118	37	129	1	-	gyrB(~131)	pyrH(17)	recA(18)	atpA(16)	blaCARB-42	tet(34)*,tet(35)*	0	0	0	0	0	0	0	0	0	0	0	0
GCA_002953515-1	Public	Hoffman unpublished	Vibrio alginolyticus	FDAARGOS_108	NA	Puerto Rico	North America	Water	Seawater	Environment	NA	SAMN03996324	PRJNA231221	3	5446027	5446027	0	217123	3418310	3418310	4900	40	130	1	-	gyrB(112)	pyrH(17)	recA(~22)	atpA(91)	blaCARB-42	tet(34)*,tet(35)*	qnrS5*	0	0	0	0	0	0	0	0	0	0	0
GCA_002953535-1	Public	Hoffman unpublished	Vibrio alginolyticus	FDAARGOS_110	NA	United State of America	North America	Sponge	Sponge	Porifera	NA	SAMN03996326	PRJNA231221	2	5268677	5268677	0	1833981	3434696	3434696	4700	37	129	1	-	gyrB(131)	pyrH(20)	recA(107)	atpA(16)	blaCARB-42	tet(34)*,tet(35)*	0	0	0	0	0	0	0	0	0	0	0	0
GCA_002953975-1	Public	Hoffman unpublished	Vibrio alginolyticus	FDAARGOS_114	NA	United Kingdom	Europe	NA	NA	NA	NA	SAMN03996330	PRJNA231221	2	5178268	5178268	0	1806127	3372141	3372141	4570	37	129	1	138	gyrB(112)	pyrH(20)	recA(107)	atpA(16)	blaCARB-56	tet(34)*,tet(35)*	qnrVC10	0	0	0	0	0	0	0	0	0	0	0
GCA_003613035-1	Public	Chibani et al 2020	Vibrio alginolyticus	K04M1	2011	Germany	Europe	Fish	Broadnosed pipefish	Chordata	NA	SAMN05860637	PRJNA344834	4	5644206	5644206	0	19690	3473127	3473127	5069	37	129	1	-	gyrB(~131)	pyrH(17)	recA(18)	atpA(16)	blaCARB-42	tet(34)*,tet(35)*	0	0	0	0	0	0	0	0	0	0	0	0
GCA_003613065-1	Public	Chibani et al 2020	Vibrio alginolyticus	K05K4	2011	Germany	Europe	Fish	Broadnosed pipefish	Chordata	NA	SAMN05860640	PRJNA345282	3	5638198	5638198	0	289065	3473579	3473579	5075	37	129	1	-	gyrB(~131)	pyrH(17)	recA(18)	atpA(16)	blaCARB-42	tet(34)*,tet(35)*	0	0	0	0	0	0	0	0	0	0	0	0
GCA_009665435-1	Public	NA	Vibrio alginolyticus	2013V-1302	NA	United State of America	North America	NA	NA	NA	NA	SAMN10702675	PRJNA266293	2	5137878	5137878	0	1842990	3294888	3294888	4538	34	125	1	-	gyrB(42)	pyrH(20)	recA(69)	atpA(53)	blaCARB-42*	tet(34)*,tet(35)*	0	0	0	0	0	0	0	0	0	0	0	0
GCA_009763085-1	Public	NA	Vibrio alginolyticus	2014V-1011	2014	United State of America	North America	NA	Wound	NA	NA	SAMN12648291	PRJNA266293	4	5418945	5418945	0	131705	3341568	3341568	4912	37	129	1	-	gyrB(~131)	pyrH(17)	recA(69)	atpA(91)	blaCARB-42	tet(34)*,tet(35)*	0	0	aph(3')-Ia	dfrA15	0	0	0	0	sul1,sul2	0	0	0
GCA_009763745-1	Public	NA	Vibrio alginolyticus	2439-01	NA	NA	NA	NA	NA	NA	NA	SAMN12648254	PRJNA266293	3	5226922	5226922	0	142445	3256900	3256900	4636	37	129	1	-	gyrB(112)	pyrH(17)	recA(59)	atpA(16)	blaCARB-42	tet(34)*,tet(35)*	0	0	0	0	0	0	0	0	0	0	0	0
GCA_009763845-1	Public	NA	Vibrio alginolyticus	2010V-1102	2010	United State of America	North America	NA	NA	NA	NA	SAMN12648253	PRJNA266293	3	5344305	5344305	0	157325	3333610	3333610	4756	37	129	1	-	gyrB(131)	pyrH(45)	recA(~59)	atpA(16)	blaCARB-56	tet(34)*,tet(35)*	0	0	0	0	0	0	0	0	0	0	0	0
GCA_011801435-1	Public	NA	Vibrio alginolyticus	FA2	2019	China	Asia	Water	Water	Environment	NA	SAMN12434441	PRJNA558256	2	5246686	5246686	0	1830295	3416391	3416391	4629	34	127	1	-	gyrB(42)	pyrH(20)	recA(59)	atpA(~91)	blaCARB-42*	tet(34)*,tet(35)*	0	0	0	0	0	0	0	0	0	0	0	0
GCA_012274965-1	Public	NA	Vibrio alginolyticus	2015AW-0011	2015	United State of America	North America	NA	NA	NA	NA	SAMN12648293	PRJNA266293	2	5258575	5258375	200	1889190	3369385	3369385	4789	34	125	1	-	gyrB(131)	pyrH(17)	recA(69)	atpA(16)	blaCARB-42	tet(34)*,tet(35)*	0	0	0	0	0	0	0	0	sul2	0	0	0
GCA_013368735-1	Public	NA	Vibrio alginolyticus	GS_MYPK1	2020	Malaysia	Asia	Prawn/Shrimp	Giant Tiger Prawn	Crustacea	NA	SAMN15206675	PRJNA638717	5	5623485	5623485	0	38722	3336177	3336177	5083	37	129	1	-	gyrB(18)	pyrH(17)	recA(18)	atpA(91)	blaCARB-42	tet(34)*,tet(35)*	0	0	0	0	0	0	0	0	0	0	0	0
GCA_014274185-1	Public	NA	Vibrio alginolyticus	Vb1833	2016	China	Asia	Prawn/Shrimp	Shrimp	Crustacea	NA	SAMN15829766	PRJNA657452	2	5263785	5263785	0	1799345	3464440	3464440	4675	37	129	1	-	gyrB(42)	pyrH(17)	recA(18)	atpA(91)	blaCARB-42	tet(34)*,tet(35)*,tetA(D)*	qnrVC1	0	ant(2'')-Ia,aph(3'')-Ib,aph(6)-Id	0	arr-2	blaVIM-71	0	0	sul2	floR	blaVEB-1	ere(A)
GCA_017161465-1	Public	NA	Vibrio alginolyticus	E06333	2006	China	Asia	Fish	Goldspotted Rockcod	Chordata	NA	SAMN18035572	PRJNA704263	2	5114391	5114191	200	1819920	3294471	3294471	4518	37	129	1	-	gyrB(74)	pyrH(17)	recA(18)	atpA(16)	blaCARB-42	tet(34)*,tet(35)*	0	0	0	0	0	0	0	0	0	0	0	0
GCA_900460325-1	Public	NA	Vibrio alginolyticus	NCTC10675	1900/1969	Japan	Asia	NA	Food	Environment	NA	SAMEA80450668	PRJEB6403	2	5326939	5326939	0	1806644	3520295	3520295	4767	37	129	1	-	gyrB(~17)	pyrH(102)	recA(59)	atpA(16)	blaCARB-42	tet(34)*,tet(35)*	0	0	0	0	0	0	0	0	0	0	0	0
ERR5377900	Public	NA	Vibrio alginolyticus	DNA_strain _S618	2010	United State of America	North America	Water	Seawater	Environment	ERP127261	SAMEA8137281	PRJEB43309	151	5445557	5445557	0	326	384494	113753	4865	5	70	1	-	gyrB(~131)	pyrH(~49)	recA(129?)	atpA(16)	blaCARB-42	tet(34)*,tet(35)*	0	0	0	0	0	0	0	0	0	0	0	0
SRR10125256	Public	NA	Vibrio alginolyticus	PNUSAV000907	NA	United State of America	North America	NA	NA	NA	SRP056599	SAMN12767287	PRJNA266293	135	5049411	5049411	0	536	212146	79239	4532	6	81	1	-	gyrB(~61)	pyrH(45)	recA(107)	atpA(16)	blaCARB-42	tet(34)*,tet(35)*	0	0	0	0	0	0	0	0	0	0	0	0
SRR10141241	Public	NA	Vibrio alginolyticus	gut	2005	China	Asia	Fish	Zebrafish	Chordata	SRP222399	SAMN12784437	PRJNA566043	56	5253735	5253735	0	453	797455	547429	4793	4	72	1	-	gyrB(~42)	pyrH(20)	recA(~22)	atpA(53)	blaCARB-42	tet(34)*,tet(35)*	0	0	0	0	0	0	0	0	0	0	0	0
SRR10209201	Public	NA	Vibrio alginolyticus	PNUSAV001070	NA	United State of America	North America	NA	NA	NA	SRP056599	SAMN12878409	PRJNA266293	91	5249273	5249273	0	512	524661	134601	4723	8	81	1	-	gyrB(18)	pyrH(17)	recA(69)	atpA(16)	blaCARB-56*	tet(34)*,tet(35)*	0	0	0	0	0	0	0	0	0	0	0	0
SRR10212231	Public	NA	Vibrio alginolyticus	PNUSAV001073	NA	United State of America	North America	NA	NA	NA	SRP056599	SAMN12882201	PRJNA266293	260	5249337	5249337	0	515	272583	40992	4716	5	73	1	-	gyrB(112)	pyrH(20)	recA(69)	atpA(16)	blaCARB-56*	tet(34)*,tet(35)*	0	0	0	0	0	0	0	0	0	0	0	0
SRR10224308	Public	NA	Vibrio alginolyticus	PNUSAV001093	NA	United State of America	North America	NA	NA	NA	SRP056599	SAMN12905834	PRJNA266293	58	5205406	5205406	0	541	717868	236455	4684	9	64	1	-	gyrB(112)	pyrH(20)	recA(~70)	atpA(~16)	blaCARB-42	tet(34)*,tet(35)*	qnrVC10*	0	0	0	0	0	0	0	0	0	0	0
SRR10257107	Public	NA	Vibrio alginolyticus	PNUSAV001059	NA	United State of America	North America	NA	NA	NA	SRP056599	SAMN13008946	PRJNA266293	59	5265970	5265970	0	543	675547	266723	4765	9	78	1	-	gyrB(131)	pyrH(20)	recA(69)	atpA(16)	blaCARB-42*	tet(34)*,tet(35)*	0	0	0	0	0	0	0	0	0	0	0	0
SRR10257259	Public	NA	Vibrio alginolyticus	PNUSAV001116	NA	United State of America	North America	NA	NA	NA	SRP056599	SAMN13011471	PRJNA266293	48	5262165	5262165	0	514	719396	433186	4721	6	64	1	-	gyrB(~131)	pyrH(20)	recA(~79)	atpA(16)	blaCARB-42	tet(34)*,tet(35)*	0	0	0	0	0	0	0	0	0	0	0	0
SRR10382549	Public	NA	Vibrio alginolyticus	PNUSAV001129	NA	United State of America	North America	NA	NA	NA	SRP056599	SAMN13175664	PRJNA266293	160	5276101	5276101	0	513	192951	68197	4718	5	77	1	-	gyrB(112)	pyrH(20)	recA(43)	atpA(16)	blaCARB-56	tet(34)*,tet(35)*	0	fos*	0	0	0	0	0	0	0	0	0	0
SRR10403888	Public	NA	Vibrio alginolyticus	PNUSAV001133	NA	United State of America	North America	NA	NA	NA	SRP056599	SAMN13223209	PRJNA266293	39	5184160	5184160	0	755	892657	320541	4665	4	63	1	96	gyrB(42)	pyrH(17)	recA(69)	atpA(16)	blaCARB-42*	tet(34)*,tet(35)*	0	0	0	0	0	0	0	0	0	0	0	0
SRR10758351	Public	NA	Vibrio alginolyticus	PNUSAV001149	NA	United State of America	North America	NA	NA	NA	SRP056599	SAMN13671723	PRJNA266293	92	5116986	5116986	0	543	337218	107694	4577	6	78	1	-	gyrB(112)	pyrH(~17)	recA(59)	atpA(91)	blaCARB-42	tet(34)*,tet(35)*	0	0	0	0	0	0	0	0	0	0	0	0
SRR10841904	Public	NA	Vibrio alginolyticus	PNUSAV001151	NA	United State of America	North America	NA	NA	NA	SRP056599	SAMN13746658	PRJNA266293	67	5099169	5099169	0	432	709136	298160	4602	4	72	1	-	gyrB(42)	pyrH(20)	recA(~16)	atpA(16)	blaCARB-42	tet(34)*,tet(35)*	0	0	0	0	0	0	0	0	0	0	0	0
SRR10841905	Public	NA	Vibrio alginolyticus	PNUSAV000656	NA	United State of America	North America	NA	NA	NA	SRP056599	SAMN13746659	PRJNA266293	116	5150502	5150502	0	562	259911	84307	4619	6	72	1	-	gyrB(~18)	pyrH(17)	recA(129?)	atpA(16)	blaCARB-42	tet(34)*,tet(35)*	0	0	0	0	0	0	0	0	0	0	0	0
SRR10842814	Public	NA	Vibrio alginolyticus	PNUSAV000617	NA	United State of America	North America	NA	NA	NA	SRP056599	SAMN13746827	PRJNA266293	102	5197957	5197957	0	519	370021	123186	4661	6	86	1	-	gyrB(~42)	pyrH(~49)	recA(~79)	atpA(16)	blaCARB-56	tet(34)*,tet(35)*	0	0	0	0	0	0	0	0	0	0	0	0
SRR10993661	Public	NA	Vibrio alginolyticus	PNUSAV001157	NA	United State of America	North America	NA	NA	NA	SRP056599	SAMN13955264	PRJNA266293	131	5037426	5037426	0	552	233924	73604	4540	5	68	1	-	gyrB(~18)	pyrH(17)	recA(69)	atpA(16)	blaCARB-42	tet(34)*,tet(35)*	0	0	0	0	0	0	0	0	0	0	0	0
SRR11776885	Public	NA	Vibrio alginolyticus	NB 0507-15	2007	United State of America	North America	Water	Estuarine water	Environment	SRP261262	SAMN14689468	PRJNA616123	43	5129568	5129568	0	553	989096	320502	4578	6	87	1	-	gyrB(42)	pyrH(17)	recA(123)	atpA(16)	blaCARB-42*	tet(34)*,tet(35)*	0	0	0	0	0	0	0	0	0	0	0	0
SRR11776887	Public	NA	Vibrio alginolyticus	NUE 0400707-7	2007	United State of America	North America	Water	Estuarine water	Environment	SRP261262	SAMN14689474	PRJNA616123	38	5058081	5058081	0	515	734158	548908	4521	6	77	1	-	gyrB(112)	pyrH(20)	recA(~79)	atpA(~91)	blaCARB-42	tet(34)*,tet(35)*	0	fos*	0	0	0	0	0	0	0	0	0	0
SRR11818593	Public	NA	Vibrio alginolyticus	PNUSAV001180	NA	United State of America	North America	NA	NA	NA	SRP056599	SAMN14983611	PRJNA266293	113	5279028	5279028	0	519	269657	92804	4830	6	84	1	-	gyrB(~42)	pyrH(17)	recA(~59)	atpA(91)	blaCARB-42	tet(34)*,tet(35)*	0	0	0	0	0	0	0	0	0	0	0	0
SRR11901862	Public	NA	Vibrio alginolyticus	PNUSAV001187	NA	United State of America	North America	NA	NA	NA	SRP056599	SAMN15074963	PRJNA266293	74	5161320	5161320	0	578	707996	210493	4647	6	73	1	-	gyrB(~17)	pyrH(20)	recA(~70)	atpA(53)	blaCARB-42	tet(34)*,tet(35)*	0	0	0	0	0	0	0	0	0	0	0	0
SRR12083388	Public	NA	Vibrio alginolyticus	CB 1006-27	2006	United State of America	North America	Water	Estuarine water	Environment	SRP261262	SAMN15342257	PRJNA616123	57	5111100	5111100	0	521	869549	287450	4559	5	74	1	-	gyrB(42)	pyrH(17)	recA(123)	atpA(16)	blaCARB-42*	tet(34)*,tet(35)*	0	0	0	0	0	0	0	0	0	0	0	0
SRR12384525	Public	NA	Vibrio alginolyticus	PNUSAV001231	NA	United State of America	North America	NA	NA	NA	SRP056599	SAMN15723398	PRJNA266293	41	5274698	5274698	0	521	1414246	465202	4770	9	80	1	-	gyrB(17)	pyrH(20)	recA(69)	atpA(16)	blaCARB-42	tet(34)*,tet(35)*	0	0	0	0	0	0	0	0	0	0	0	0
SRR12533154	Public	NA	Vibrio alginolyticus	PNUSAV001242	NA	United State of America	North America	NA	NA	NA	SRP056599	SAMN15924742	PRJNA266293	50	5305435	5305435	0	619	438489	267554	4837	3	65	1	96	gyrB(42)	pyrH(17)	recA(69)	atpA(16)	blaCARB-42	tet(34)*,tet(35)*	0	0	0	0	0	0	0	0	0	0	0	0
SRR12914462	Public	NA	Vibrio alginolyticus	PNUSAV001415	NA	United State of America	North America	NA	NA	NA	SRP056599	SAMN16567321	PRJNA266293	70	5233360	5233360	0	578	473860	127899	4669	5	81	1	-	gyrB(74)	pyrH(17)	recA(~79)	atpA(16)	blaCARB-42	tet(34)*,tet(35)*	0	0	0	0	0	0	0	0	0	0	0	0
SRR13084964	Public	NA	Vibrio alginolyticus	PNUSAV001429	NA	United State of America	North America	NA	NA	NA	SRP056599	SAMN16836869	PRJNA266293	48	5199697	5199697	0	558	765458	308958	4615	4	86	1	-	gyrB(42)	pyrH(20)	recA(59)	atpA(16)	blaCARB-42*	tet(34)*,tet(35)*	0	0	0	0	0	0	0	0	0	0	0	0
SRR13087699	Public	NA	Vibrio alginolyticus	PNUSAV001473	NA	United State of America	North America	NA	NA	NA	SRP056599	SAMN16839180	PRJNA266293	45	5299245	5299245	0	554	1125697	543053	4768	4	85	1	96	gyrB(42)	pyrH(17)	recA(69)	atpA(16)	blaCARB-42*	tet(34)*,tet(35)*	0	0	0	0	0	0	0	0	0	0	0	0
SRR13288074	Public	NA	Vibrio alginolyticus	OTH-19-VL-WA-NY-0078	2019	United State of America	North America	Fish	Saddled puffer	Chordata	SRP298907	SAMN17106103	PRJNA481358	84	5126871	5126871	0	512	697226	188302	4624	4	64	1	-	gyrB(18)	pyrH(17)	recA(69)	atpA(91)	blaCARB-42	tet(34)*,tet(35)*	0	0	0	0	0	0	0	0	0	0	0	0
SRR13684689	Public	Janecko et al 2021	Vibrio alginolyticus	not collected	2018	Vietnam	Asia	Prawn/Shrimp	King prawns	Crustacea	SRP305777	SAMN17808277	PRJNA699735	51	5032567	5032567	0	416	744540	338789	4476	4	75	1	-	gyrB(131)	pyrH(17)	recA(79?)	atpA(16)	blaCARB-42	tet(34)*,tet(35)*	0	0	0	0	0	0	0	0	0	0	0	0
SRR13684697	Public	Janecko et al 2021	Vibrio alginolyticus	not collected	2018	Indonesia	Asia	Prawn/Shrimp	Black tiger prawns	Crustacea	SRP305777	SAMN17808284	PRJNA699735	58	5227561	5227561	0	401	476109	240831	4691	5	71	1	-	gyrB(17)	pyrH(17)	recA(107)	atpA(91)	blaCARB-42	tet(34)*,tet(35)*	0	0	0	0	0	0	0	0	0	0	0	0
SRR13684785	Public	Janecko et al 2021	Vibrio alginolyticus	not collected	2018	Indonesia	Asia	Prawn/Shrimp	Black tiger prawns	Crustacea	SRP305777	SAMN17808232	PRJNA699735	68	5267813	5267813	0	430	468537	177755	4773	4	50	1	-	gyrB(~42)	pyrH(20)	recA(69)	atpA(~16)	blaCARB-42*	tet(34)*,tet(35)*	0	0	0	0	0	0	0	0	0	0	0	0
SRR13684788	Public	Janecko et al 2021	Vibrio alginolyticus	not collected	2018	Vietnam	Asia	Prawn/Shrimp	Black tiger prawns	Crustacea	SRP305777	SAMN17808234	PRJNA699735	80	5076718	5076718	0	454	395139	170040	4566	4	59	1	-	gyrB(~61)	pyrH(17)	recA(22)	atpA(~91)	blaCARB-42	tet(34)*,tet(35)*	0	0	0	0	0	0	0	0	0	0	0	0
SRR13790769	Public	NA	Vibrio alginolyticus	PNUSAV001472	2020	United State of America	North America	NA	NA	NA	SRP056599	SAMN18065177	PRJNA266293	47	5079504	5079504	0	531	515702	200205	4518	6	76	1	-	gyrB(112)	pyrH(17)	recA(107)	atpA(16)	blaCARB-42	tet(34)*,tet(35)*	0	0	0	0	0	0	0	0	0	0	0	0
SRR14143332	Public	NA	Vibrio alginolyticus	PNUSAV001497	2021	United State of America	North America	NA	NA	NA	SRP056599	SAMN18617844	PRJNA266293	177	5260307	5260307	0	517	203420	66261	4756	6	90	1	-	gyrB(18)	pyrH(~17)	recA(69)	atpA(16)	blaCARB-42	tet(34)*,tet(35)*	0	0	0	0	0	0	0	0	0	0	0	0
SRR5221914	Public	NA	Vibrio alginolyticus	PNUSAV000049	NA	United State of America	North America	NA	NA	NA	SRP056599	SAMN06160638	PRJNA266293	50	5146072	5146072	0	523	565061	285001	4645	7	90	1	-	gyrB(131)	pyrH(17)	recA(~59)	atpA(16)	blaCARB-56	tet(34)*,tet(35)*	0	0	0	0	0	0	0	0	0	0	0	0
SRR5527106	Public	NA	Vibrio alginolyticus	KF 2.4	2013	Thailand	Asia	Fish	Brown-marbeled grouper	Chordata	SRP106826	SAMN06628700	PRJNA379893	43	5271197	5271197	0	731	814515	315049	4762	7	70	1	-	gyrB(~73)	pyrH(17)	recA(~123)	atpA(16)	blaCARB-42*	tet(34)*,tet(35)*	0	0	0	0	0	0	0	0	0	0	0	0
SRR5527107	Public	NA	Vibrio alginolyticus	W 6.2	2013	Thailand	Asia	Water	Seawater	Environment	SRP106826	SAMN06628702	PRJNA379893	58	5221350	5221350	0	440	803699	452471	4702	4	72	1	-	gyrB(~112)	pyrH(20)	recA(~22)	atpA(16)	blaCARB-42*	tet(34)*,tet(35)*	0	0	0	0	0	0	0	0	0	0	0	0
SRR6325232	Public	NA	Vibrio alginolyticus	CH_184	2013	United State of America	North America	Coral mucus	Coral mucus	Cnidaria	SRP125698	SAMN06921153	PRJNA385961	67	5035540	5035540	0	394	741499	402236	4511	4	66	1	-	gyrB(131)	pyrH(102?)	recA(69)	atpA(16)	blaCARB-42	tet(34)*,tet(35)*	0	0	0	0	0	0	0	0	0	0	0	0
SRR6325252	Public	NA	Vibrio alginolyticus	CDDH_359	2013	United State of America	North America	Coral mucus	Coral mucus	Cnidaria	SRP125698	SAMN06921114	PRJNA385961	84	5071484	5071484	0	338	601960	206148	4606	4	64	1	-	gyrB(112)	pyrH(17)	recA(69)	atpA(16)	blaCARB-42	tet(34)*,tet(35)*	0	0	0	0	0	0	0	0	0	0	0	0
SRR6325268	Public	NA	Vibrio alginolyticus	H2O_026	2013	United State of America	North America	Water	Reef Seawater	Environment	SRP125698	SAMN06921163	PRJNA385961	77	5069962	5069962	0	338	465851	206148	4609	3	61	1	-	gyrB(112)	pyrH(17)	recA(69)	atpA(16)	blaCARB-42	tet(34)*,tet(35)*	0	0	0	0	0	0	0	0	0	0	0	0
SRR6798399	Public	NA	Vibrio alginolyticus	PNUSAV000172	NA	United State of America	North America	NA	NA	NA	SRP056599	SAMN08629952	PRJNA266293	97	5189540	5189540	0	550	321380	117720	4666	6	86	1	-	gyrB(42)	pyrH(~20)	recA(59)	atpA(91)	blaCARB-42	tet(34)*,tet(35)*	0	0	0	0	0	0	0	0	0	0	0	0
SRR6919963	Public	NA	Vibrio alginolyticus	Hep-1a-2	2014	United State of America	North America	Prawn/Shrimp	Prawn/Shrimp	Crustacea	SRP136819	SAMN08805477	PRJNA446072	59	5092326	5092326	0	520	648736	281584	4575	8	91	1	-	gyrB(~131)	pyrH(17)	recA(123)	atpA(~91)	blaCARB-42	tet(34)*,tet(35)*	0	0	0	0	0	0	0	0	0	0	0	0
SRR7162644	Public	NA	Vibrio alginolyticus	PNUSAV000181	NA	United State of America	North America	NA	NA	NA	SRP056599	SAMN09206404	PRJNA266293	65	5231994	5231994	0	520	838060	269639	4722	4	85	1	-	gyrB(~112)	pyrH(~17)	recA(107)	atpA(16)	blaCARB-42*	tet(34)*,tet(35)*	0	0	0	0	0	0	0	0	0	0	0	0
SRR7628878	Public	NA	Vibrio alginolyticus	PNUSAV000257	NA	United State of America	North America	NA	NA	NA	SRP056599	SAMN09745140	PRJNA266293	56	5135102	5135102	0	578	451973	180084	4561	2	77	1	-	gyrB(74)	pyrH(17)	recA(~79)	atpA(16)	blaCARB-42	tet(34)*,tet(35)*	0	0	0	0	0	0	0	0	0	0	0	0
SRR7637801	Public	NA	Vibrio alginolyticus	333086	2016	United Kingdom	Europe	Human	Human	Chordate	SRP142579	SAMN09760241	PRJNA438219	331	5091366	5091366	0	271	262738	50675	4562	1	20	1	138	gyrB(112)	pyrH(20)	recA(107)	atpA(16)	blaCARB-42	tet(34)*,tet(35)*	0	0	0	0	0	0	0	0	0	0	0	0
SRR7637802	Public	NA	Vibrio alginolyticus	338365	2016	United Kingdom	Europe	Human	Human	Chordate	SRP142579	SAMN09760242	PRJNA438219	59	5237744	5237744	0	395	533732	311305	4745	3	47	1	-	gyrB(74)	pyrH(~49)	recA(~79)	atpA(16)	blaCARB-42*	tet(34)*,tet(35)*	0	0	0	0	0	0	0	0	0	0	0	0
SRR7722333	Public	NA	Vibrio alginolyticus	PNUSAV000310	NA	United State of America	North America	NA	NA	NA	SRP056599	SAMN09864340	PRJNA266293	41	5120782	5120782	0	535	1373857	514259	4579	7	88	1	-	gyrB(~112)	pyrH(102)	recA(~22)	atpA(16)	blaCARB-42*	tet(34)*,tet(35)*	0	0	0	0	0	0	0	0	0	0	0	0
SRR7722371	Public	NA	Vibrio alginolyticus	PNUSAV000344	NA	United State of America	North America	NA	NA	NA	SRP056599	SAMN09864378	PRJNA266293	58	5155080	5155080	0	513	416739	203829	4636	8	83	1	-	gyrB(~64)	pyrH(17)	recA(70)	atpA(16)	blaCARB-56	tet(34)*,tet(35)*	0	0	0	0	0	0	0	0	0	0	0	0
SRR7722377	Public	NA	Vibrio alginolyticus	PNUSAV000296	NA	United State of America	North America	NA	NA	NA	SRP056599	SAMN09864380	PRJNA266293	151	5193518	5193518	0	521	208274	68042	4663	7	83	1	-	gyrB(~61)	pyrH(45)	recA(107)	atpA(16)	blaCARB-42	tet(34)*,tet(35)*	0	0	0	0	0	0	0	0	0	0	0	0
SRR7795278	Public	NA	Vibrio alginolyticus	AK1822500157	2018	United State of America	North America	Oyster	Oyster	Molluscs	SRP041587	SAMN09839639	PRJNA245882	46	5197483	5197483	0	636	815536	404256	4669	9	86	1	-	gyrB(74)	pyrH(17)	recA(18)	atpA(16)	blaCARB-42	tet(34)*,tet(35)*	0	0	0	0	0	0	0	0	0	0	0	0
SRR7882243	Public	NA	Vibrio alginolyticus	PNUSAV000450	NA	United State of America	North America	NA	NA	NA	SRP056599	SAMN10096187	PRJNA266293	69	5336431	5336431	0	533	553644	201451	4857	7	75	1	-	gyrB(112)	pyrH(~17)	recA(18)	atpA(16)	blaCARB-42	tet(34)*,tet(35)*	0	0	0	0	0	0	0	0	0	0	0	0
SRR7882245	Public	NA	Vibrio alginolyticus	PNUSAV000451	NA	United State of America	North America	NA	NA	NA	SRP056599	SAMN10096186	PRJNA266293	119	5334690	5334690	0	533	326000	120459	4819	4	80	1	-	gyrB(42)	pyrH(20)	recA(~16)	atpA(16)	blaCARB-42	tet(34)*,tet(35)*	0	0	0	0	0	0	0	0	0	0	0	0
SRR8062314	Public	NA	Vibrio alginolyticus	PNUSAV000502	NA	United State of America	North America	NA	NA	NA	SRP056599	SAMN10246301	PRJNA266293	78	5389225	5389225	0	514	477762	181920	4881	5	92	1	170	gyrB(112)	pyrH(20)	recA(59)	atpA(16)	blaCARB-56	tet(34)*,tet(35)*	0	0	0	0	0	0	0	0	0	0	0	0
SRR8582788	Public	NA	Vibrio alginolyticus	PNUSAV000576	NA	United State of America	North America	NA	NA	NA	SRP056599	SAMN10954691	PRJNA266293	91	5285553	5285553	0	578	470610	182090	4828	5	89	1	-	gyrB(112)	pyrH(~20)	recA(22)	atpA(16)	blaCARB-56	tet(34)*,tet(35)*	0	0	0	0	0	0	0	0	0	0	0	0
SRR8582795	Public	NA	Vibrio alginolyticus	PNUSAV000574	NA	United State of America	North America	NA	NA	NA	SRP056599	SAMN10954692	PRJNA266293	47	5140022	5140022	0	537	1155855	502742	4588	5	92	1	-	gyrB(112)	pyrH(20)	recA(69)	atpA(~16)	blaCARB-56*	tet(34)*,tet(35)*	0	0	0	0	0	0	0	0	0	0	0	0
SRR8648834	Public	NA	Vibrio alginolyticus	BR233	2016	Philippines	Asia	Sediment	Marine sediment	Environment	SRP187168	SAMN11039181	PRJNA524972	40	5057246	5057246	0	650	720560	317676	4473	6	73	1	-	gyrB(78)	pyrH(~20)	recA(69)	atpA(16)	blaCARB-42*	tet(34)*,tet(35)*	0	0	0	0	0	0	0	0	0	0	0	0
SRR9162910	Public	NA	Vibrio alginolyticus	JW16-551	2016	United State of America	North America	Water	Marine surface water	Environment	SRP199876	SAMN11895587	PRJNA541971	51	5176717	5176717	0	521	1253818	711234	4679	7	77	1	-	gyrB(17)	pyrH(~17)	recA(~70)	atpA(16)	blaCARB-42	tet(34)*,tet(35)*	0	0	0	0	0	0	0	0	0	0	0	0
SRR9162911	Public	NA	Vibrio alginolyticus	JW16-580	2016	United State of America	North America	Water	Marine surface water	Environment	SRP199876	SAMN11895602	PRJNA541971	57	5199752	5199752	0	545	666160	368995	4709	8	70	1	-	gyrB(18)	pyrH(20)	recA(69)	atpA(16)	blaCARB-42*	tet(34)*,tet(35)*	0	0	0	0	0	0	0	0	0	0	0	0
SRR9162949	Public	NA	Vibrio alginolyticus	JW16-558	2016	United State of America	North America	Water	Marine surface water	Environment	SRP199876	SAMN11895688	PRJNA541971	49	5177718	5177718	0	522	1253824	493086	4683	7	85	1	-	gyrB(17)	pyrH(~17)	recA(~70)	atpA(16)	blaCARB-42	tet(34)*,tet(35)*	0	0	0	0	0	0	0	0	0	0	0	0
SRR9163535	Public	NA	Vibrio alginolyticus	JW16-574	2016	United State of America	North America	Water	Marine surface water	Environment	SRP199876	SAMN11896020	PRJNA541971	53	5203084	5203084	0	541	742891	266732	4712	9	83	1	-	gyrB(18)	pyrH(20)	recA(69)	atpA(16)	blaCARB-42*	tet(34)*,tet(35)*	0	0	0	0	0	0	0	0	0	0	0	0
SRR9641269	Public	NA	Vibrio alginolyticus	PNUSAV000556	NA	United State of America	North America	NA	NA	NA	SRP056599	SAMN12211971	PRJNA266293	187	5107338	5107338	0	545	217113	53094	4538	5	73	1	-	gyrB(74)	pyrH(~17)	recA(69?)	atpA(16)	blaCARB-42	tet(34)*,tet(35)*	0	0	0	0	0	0	0	0	0	0	0	0
SRR9641270	Public	NA	Vibrio alginolyticus	PNUSAV000603	NA	United State of America	North America	NA	NA	NA	SRP056599	SAMN12211970	PRJNA266293	50	5303845	5303845	0	554	890972	267524	4760	3	65	1	96	gyrB(42)	pyrH(17)	recA(69)	atpA(16)	blaCARB-42*	tet(34)*,tet(35)*	0	0	0	0	0	0	0	0	0	0	0	0
SRR9866256	Public	NA	Vibrio alginolyticus	PNUSAV000688	NA	United State of America	North America	NA	NA	NA	SRP056599	SAMN12404859	PRJNA266293	77	5132174	5132174	0	485	665100	220685	4636	6	60	1	-	gyrB(42)	pyrH(54)	recA(18)	atpA(53)	blaCARB-42	tet(34)*,tet(35)*	0	0	0	0	0	0	0	0	0	0	0	0
SRR9866259	Public	NA	Vibrio alginolyticus	PNUSAV000762	NA	United State of America	North America	NA	NA	NA	SRP056599	SAMN12404858	PRJNA266293	197	5104356	5104356	0	523	210259	58907	4570	5	55	1	-	gyrB(74)	pyrH(~17)	recA(18)	atpA(16)	blaCARB-42	tet(34)*,tet(35)*	0	0	0	0	0	0	0	0	0	0	0	0
SRR9866261	Public	NA	Vibrio alginolyticus	PNUSAV000763	NA	United State of America	North America	NA	NA	NA	SRP056599	SAMN12404857	PRJNA266293	209	5075792	5075792	0	525	211476	53176	4544	3	72	1	-	gyrB(112)	pyrH(20)	recA(~70)	atpA(16)	blaCARB-42	tet(34)*,tet(35)*	0	0	0	0	0	0	0	0	0	0	0	0
SRR9915004	Public	NA	Vibrio alginolyticus	PNUSAV000813	NA	United State of America	North America	NA	NA	NA	SRP056599	SAMN12513165	PRJNA266293	181	5132577	5132577	0	499	166980	66871	4585	5	69	1	-	gyrB(131)	pyrH(17)	recA(22)	atpA(16)	blaCARB-42	tet(34)*,tet(35)*	0	0	0	0	0	0	0	0	0	0	0	0
SRR9929363	Public	NA	Vibrio alginolyticus	PNUSAV000783	NA	United State of America	North America	NA	NA	NA	SRP056599	SAMN12534785	PRJNA266293	61	5155771	5155771	0	515	561830	374260	4644	6	85	1	-	gyrB(~73)	pyrH(~19)	recA(~22)	atpA(53)	blaCARB-42	tet(34)*,tet(35)*	0	0	0	0	0	0	0	0	0	0	0	0
SRR9985983	Public	NA	Vibrio alginolyticus	PNUSAV000818	NA	United State of America	North America	NA	NA	NA	SRP056599	SAMN12587625	PRJNA266293	47	5110194	5110194	0	521	1253715	425654	4565	3	77	1	-	gyrB(74)	pyrH(~19)	recA(~79)	atpA(~16)	blaCARB-42	tet(34)*,tet(35)*	0	0	0	0	0	0	0	0	0	0	0	0
SRR9986032	Public	NA	Vibrio alginolyticus	PNUSAV000819	NA	United State of America	North America	NA	NA	NA	SRP056599	SAMN12587871	PRJNA266293	106	5161704	5161704	0	554	315557	100703	4620	5	71	1	-	gyrB(17)	pyrH(102)	recA(22)	atpA(16)	blaCARB-42	tet(34)*,tet(35)*	0	0	0	0	0	0	0	0	0	0	0	0
SRR9988116	Public	NA	Vibrio alginolyticus	PNUSAV000823	NA	United State of America	North America	NA	NA	NA	SRP056599	SAMN12588259	PRJNA266293	101	5366120	5366120	0	569	465142	179100	4889	3	77	1	-	gyrB(42)	pyrH(17)	recA(129?)	atpA(16)	blaCARB-42	tet(34)*,tet(35)*	0	0	0	0	0	0	0	0	0	0	0	0
SRR14745995	Public	Chibani et al 2020	Vibrio alginolyticus	K01M1	2015	Germany	Europe	Fish	Broadnosed pipefish	Chordata	SRP322962		PRJNA735604	38	5254648	5254648	0	594	760832	453993	4692	4	84	1	-	gyrB(~131)	pyrH(17)	recA(18)	atpA(16)	blaCARB-42	tet(34)*,tet(35)*	0	0	0	0	0	0	0	0	0	0	0	0
SRR14745996	Public	Chibani et al 2020	Vibrio alginolyticus	K01M1	2015	Germany	Europe	Fish	Broadnosed pipefish	Chordata	SRP322962		PRJNA735604	39	5253135	5253135	0	538	560245	453993	4693	4	80	1	-	gyrB(~131)	pyrH(17)	recA(18)	atpA(16)	blaCARB-42	tet(34)*,tet(35)*	0	0	0	0	0	0	0	0	0	0	0	0
SRR14745997	Public	Chibani et al 2020	Vibrio alginolyticus	K01M1	2015	Germany	Europe	Fish	Broadnosed pipefish	Chordata	SRP322962		PRJNA735604	40	5251659	5251659	0	538	760831	453993	4691	4	85	1	-	gyrB(~131)	pyrH(17)	recA(18)	atpA(16)	blaCARB-42	tet(34)*,tet(35)*	0	0	0	0	0	0	0	0	0	0	0	0
SRR14745998	Public	Chibani et al 2020	Vibrio alginolyticus	K01M1	2015	Germany	Europe	Fish	Broadnosed pipefish	Chordata	SRP322962		PRJNA735604	50	5252646	5252646	0	594	764711	272107	4693	4	90	1	-	gyrB(~131)	pyrH(17)	recA(18)	atpA(16)	blaCARB-42	tet(34)*,tet(35)*	0	0	0	0	0	0	0	0	0	0	0	0
SRR14745999	Public	Chibani et al 2020	Vibrio alginolyticus	K01M1	2015	Germany	Europe	Fish	Broadnosed pipefish	Chordata	SRP322962		PRJNA735604	52	5250713	5250713	0	594	541574	269343	4691	3	84	1	-	gyrB(~131)	pyrH(17)	recA(18)	atpA(16)	blaCARB-42	tet(34)*,tet(35)*	0	0	0	0	0	0	0	0	0	0	0	0
SRR14746000	Public	Chibani et al 2020	Vibrio alginolyticus	K01M1	2015	Germany	Europe	Fish	Broadnosed pipefish	Chordata	SRP322962		PRJNA735604	59	5243479	5243479	0	576	540694	239398	4678	4	83	1	-	gyrB(~131)	pyrH(17)	recA(18)	atpA(16)	blaCARB-42	tet(34)*,tet(35)*	0	0	0	0	0	0	0	0	0	0	0	0
SRR14746001	Public	Chibani et al 2020	Vibrio alginolyticus	K01M1	2011	Germany	Europe	Fish	Broadnosed pipefish	Chordata	SRP322962		PRJNA735604	87	5234186	5234186	0	396	329960	140507	4685	1	32	1	-	gyrB(~131)	pyrH(17)	recA(18)	atpA(16)	blaCARB-42	tet(34)*,tet(35)*	0	0	0	0	0	0	0	0	0	0	0	0
SRR14746002	Public	Chibani et al 2020	Vibrio alginolyticus	K01M1	2015	Germany	Europe	Fish	Broadnosed pipefish	Chordata	SRP322962		PRJNA735604	42	5244242	5244242	0	594	708605	454082	4682	4	87	1	-	gyrB(~131)	pyrH(17)	recA(18)	atpA(16)	blaCARB-42	tet(34)*,tet(35)*	0	0	0	0	0	0	0	0	0	0	0	0
SRR14746003	Public	Chibani et al 2020	Vibrio alginolyticus	K01M1	2015	Germany	Europe	Fish	Broadnosed pipefish	Chordata	SRP322962		PRJNA735604	50	5244076	5244076	0	594	540534	334294	4679	4	90	1	-	gyrB(~131)	pyrH(17)	recA(18)	atpA(16)	blaCARB-42	tet(34)*,tet(35)*	0	0	0	0	0	0	0	0	0	0	0	0
SRR14746004	Public	Chibani et al 2020	Vibrio alginolyticus	K01M1	2015	Germany	Europe	Fish	Broadnosed pipefish	Chordata	SRP322962		PRJNA735604	45	5243163	5243163	0	594	955885	256994	4681	4	85	1	-	gyrB(~131)	pyrH(17)	recA(18)	atpA(16)	blaCARB-42	tet(34)*,tet(35)*	0	0	0	0	0	0	0	0	0	0	0	0
SRR14746005	Public	Chibani et al 2020	Vibrio alginolyticus	K01M1	2015	Germany	Europe	Fish	Broadnosed pipefish	Chordata	SRP322962		PRJNA735604	51	5242142	5242142	0	537	453993	269384	4678	4	77	1	-	gyrB(~131)	pyrH(17)	recA(18)	atpA(16)	blaCARB-42	tet(34)*,tet(35)*	0	0	0	0	0	0	0	0	0	0	0	0
SRR14746006	Public	Chibani et al 2020	Vibrio alginolyticus	K01M1	2015	Germany	Europe	Fish	Broadnosed pipefish	Chordata	SRP322962		PRJNA735604	45	5243097	5243097	0	640	621050	380231	4682	4	80	1	-	gyrB(~131)	pyrH(17)	recA(18)	atpA(16)	blaCARB-42	tet(34)*,tet(35)*	0	0	0	0	0	0	0	0	0	0	0	0
SRR14746007	Public	Chibani et al 2020	Vibrio alginolyticus	K01M1	2015	Germany	Europe	Fish	Broadnosed pipefish	Chordata	SRP322962		PRJNA735604	45	5244980	5244980	0	538	560257	335724	4678	4	81	1	-	gyrB(~131)	pyrH(17)	recA(18)	atpA(16)	blaCARB-42	tet(34)*,tet(35)*	0	0	0	0	0	0	0	0	0	0	0	0
SRR14746008	Public	Chibani et al 2020	Vibrio alginolyticus	K01M1	2015	Germany	Europe	Fish	Broadnosed pipefish	Chordata	SRP322962		PRJNA735604	46	5241814	5241814	0	594	708611	402595	4675	4	80	1	-	gyrB(~131)	pyrH(17)	recA(18)	atpA(16)	blaCARB-42	tet(34)*,tet(35)*	0	0	0	0	0	0	0	0	0	0	0	0
SRR14746009	Public	Chibani et al 2020	Vibrio alginolyticus	K01M1	2015	Germany	Europe	Fish	Broadnosed pipefish	Chordata	SRP322962		PRJNA735604	42	5244133	5244133	0	594	621038	453994	4683	3	80	1	-	gyrB(~131)	pyrH(17)	recA(18)	atpA(16)	blaCARB-42	tet(34)*,tet(35)*	0	0	0	0	0	0	0	0	0	0	0	0
SRR14746010	Public	Chibani et al 2020	Vibrio alginolyticus	K01M1	2015	Germany	Europe	Fish	Broadnosed pipefish	Chordata	SRP322962		PRJNA735604	41	5246226	5246226	0	560	621077	287834	4684	4	82	1	-	gyrB(~131)	pyrH(17)	recA(18)	atpA(16)	blaCARB-42	tet(34)*,tet(35)*	0	0	0	0	0	0	0	0	0	0	0	0
SRR14746011	Public	Chibani et al 2020	Vibrio alginolyticus	K01M1	2015	Germany	Europe	Fish	Broadnosed pipefish	Chordata	SRP322962		PRJNA735604	37	5245905	5245905	0	538	761792	453993	4683	3	89	1	-	gyrB(~131)	pyrH(17)	recA(18)	atpA(16)	blaCARB-42	tet(34)*,tet(35)*	0	0	0	0	0	0	0	0	0	0	0	0
SRR14746012	Public	Chibani et al 2020	Vibrio alginolyticus	K01M1	2015	Germany	Europe	Fish	Broadnosed pipefish	Chordata	SRP322962		PRJNA735604	42	5245766	5245766	0	594	621038	453993	4683	4	84	1	-	gyrB(~131)	pyrH(17)	recA(18)	atpA(16)	blaCARB-42	tet(34)*,tet(35)*	0	0	0	0	0	0	0	0	0	0	0	0
SRR14746013	Public	Chibani et al 2020	Vibrio alginolyticus	K01M1	2015	Germany	Europe	Fish	Broadnosed pipefish	Chordata	SRP322962		PRJNA735604	53	5250948	5250948	0	588	540828	272118	4688	4	86	1	-	gyrB(~131)	pyrH(17)	recA(18)	atpA(16)	blaCARB-42	tet(34)*,tet(35)*	0	0	0	0	0	0	0	0	0	0	0	0
SRR14746014	Public	Chibani et al 2020	Vibrio alginolyticus	K01M1	2015	Germany	Europe	Fish	Broadnosed pipefish	Chordata	SRP322962		PRJNA735604	38	5246111	5246111	0	594	761873	453993	4680	4	87	1	-	gyrB(~131)	pyrH(17)	recA(18)	atpA(16)	blaCARB-42	tet(34)*,tet(35)*	0	0	0	0	0	0	0	0	0	0	0	0
SRR14746015	Public	Chibani et al 2020	Vibrio alginolyticus	K01M1	2015	Germany	Europe	Fish	Broadnosed pipefish	Chordata	SRP322962		PRJNA735604	42	5246613	5246613	0	636	760830	380791	4677	5	92	1	-	gyrB(~131)	pyrH(17)	recA(18)	atpA(16)	blaCARB-42	tet(34)*,tet(35)*	0	0	0	0	0	0	0	0	0	0	0	0
SRR14746016	Public	Chibani et al 2020	Vibrio alginolyticus	K01M1	2015	Germany	Europe	Fish	Broadnosed pipefish	Chordata	SRP322962		PRJNA735604	46	5244944	5244944	0	538	761873	380231	4683	4	85	1	-	gyrB(~131)	pyrH(17)	recA(18)	atpA(16)	blaCARB-42	tet(34)*,tet(35)*	0	0	0	0	0	0	0	0	0	0	0	0
SRR14746017	Public	Chibani et al 2020	Vibrio alginolyticus	K01M1	2015	Germany	Europe	Fish	Broadnosed pipefish	Chordata	SRP322962		PRJNA735604	42	5244412	5244412	0	594	540461	372682	4680	4	88	1	-	gyrB(~131)	pyrH(17)	recA(18)	atpA(16)	blaCARB-42	tet(34)*,tet(35)*	0	0	0	0	0	0	0	0	0	0	0	0
SRR14746018	Public	Chibani et al 2020	Vibrio alginolyticus	K01M1	2015	Germany	Europe	Fish	Broadnosed pipefish	Chordata	SRP322962		PRJNA735604	61	5246831	5246831	0	529	560805	338275	4682	3	83	1	-	gyrB(~131)	pyrH(17)	recA(18)	atpA(16)	blaCARB-42	tet(34)*,tet(35)*	0	0	0	0	0	0	0	0	0	0	0	0
SRR14746019	Public	Chibani et al 2020	Vibrio alginolyticus	K01M1	2015	Germany	Europe	Fish	Broadnosed pipefish	Chordata	SRP322962		PRJNA735604	48	5244978	5244978	0	594	736176	272538	4681	5	87	1	-	gyrB(~131)	pyrH(17)	recA(18)	atpA(16)	blaCARB-42	tet(34)*,tet(35)*	0	0	0	0	0	0	0	0	0	0	0	0
SRR14746020	Public	Chibani et al 2020	Vibrio alginolyticus	K01M1	2015	Germany	Europe	Fish	Broadnosed pipefish	Chordata	SRP322962		PRJNA735604	38	5246773	5246773	0	538	560287	372682	4682	4	84	1	-	gyrB(~131)	pyrH(17)	recA(18)	atpA(16)	blaCARB-42	tet(34)*,tet(35)*	0	0	0	0	0	0	0	0	0	0	0	0
SRR14746021	Public	Chibani et al 2020	Vibrio alginolyticus	K01M1	2015	Germany	Europe	Fish	Broadnosed pipefish	Chordata	SRP322962		PRJNA735604	45	5245532	5245532	0	547	621038	287853	4681	5	80	1	-	gyrB(~131)	pyrH(17)	recA(18)	atpA(16)	blaCARB-42	tet(34)*,tet(35)*	0	0	0	0	0	0	0	0	0	0	0	0
SRR14746022	Public	Chibani et al 2020	Vibrio alginolyticus	K01M1	2015	Germany	Europe	Fish	Broadnosed pipefish	Chordata	SRP322962		PRJNA735604	39	5252417	5252417	0	594	760826	454090	4693	4	84	1	-	gyrB(~131)	pyrH(17)	recA(18)	atpA(16)	blaCARB-42	tet(34)*,tet(35)*	0	0	0	0	0	0	0	0	0	0	0	0
SRR14746023	Public	Chibani et al 2020	Vibrio alginolyticus	K01M1	2015	Germany	Europe	Fish	Broadnosed pipefish	Chordata	SRP322962		PRJNA735604	51	5252473	5252473	0	538	540827	272313	4694	4	80	1	-	gyrB(~131)	pyrH(17)	recA(18)	atpA(16)	blaCARB-42	tet(34)*,tet(35)*	0	0	0	0	0	0	0	0	0	0	0	0
SRR14746024	Public	Chibani et al 2020	Vibrio alginolyticus	K01M1	2015	Germany	Europe	Fish	Broadnosed pipefish	Chordata	SRP322962		PRJNA735604	53	5251856	5251856	0	538	736167	338237	4690	4	81	1	-	gyrB(~131)	pyrH(17)	recA(18)	atpA(16)	blaCARB-42	tet(34)*,tet(35)*	0	0	0	0	0	0	0	0	0	0	0	0
SRR14746025	Public	Chibani et al 2020	Vibrio alginolyticus	K01M1	2015	Germany	Europe	Fish	Broadnosed pipefish	Chordata	SRP322962		PRJNA735604	50	5248676	5248676	0	538	560298	260259	4691	4	79	1	-	gyrB(~131)	pyrH(17)	recA(18)	atpA(16)	blaCARB-42	tet(34)*,tet(35)*	0	0	0	0	0	0	0	0	0	0	0	0
Footnotes:
The country of isolation does not necessarily represent the origin of the sample
