# Supplementary material for: Hidden Resistances: How Routine Whole-Genome Sequencing Uncovered an Otherwise Undetected blaNDM-1 Gene in Vibrio alginolyticus from Imported Seafood
Source: Microbiol Spectr. 2023 Jan 5;11(1):e04176-22. doi: 10.1128/spectrum.04176-22 (PMC9927303; doi:10.1128/spectrum.04176-22)
Supplement: Supplemental file 3 — Table S2. Download spectrum.04176-22-s0003.xlsx, XLSX file, 0.01 MB [file spectrum.04176-22-s0003.xlsx]

## Sheet: AUSMDU00064140_abriTAMR
Table S2. Detailed abriTAMR results for AUSMDU00064140
Protein identifier	Contig number	Start	Stop	Strand	Gene symbol	Sequence name	Scope	Element type	Element subtype	Class	Subclass	Method	Target length	Reference sequence length	% Coverage of reference sequence	% Identity to reference sequence	Alignment length	Accession of closest sequence	Name of closest sequence
AUSMDU00064140	1	716106	717305	-	tetA(D)	Tet(D)-related tetracycline efflux MFS transporter	core	AMR	AMR	TETRACYCLINE	TETRACYCLINE	EXACTX	400	400	100	100	400	WP_001031679.1	Tet(D)-related tetracycline efflux MFS transporter
AUSMDU00064140	1	781712	782161	+	arr-3	NAD(+)--rifampin ADP-ribosyltransferase Arr-3	core	AMR	AMR	RIFAMYCIN	RIFAMYCIN	EXACTX	150	150	100	100	150	WP_001749986.1	NAD(+)--rifampin ADP-ribosyltransferase Arr-3
AUSMDU00064140	1	782297	782767	+	dfrA27	trimethoprim-resistant dihydrofolate reductase DfrA27	core	AMR	AMR	TRIMETHOPRIM	TRIMETHOPRIM	EXACTX	157	157	100	100	157	WP_001749985.1	trimethoprim-resistant dihydrofolate reductase DfrA27
AUSMDU00064140	1	782951	783793	+	aadA16	ANT(3'')-Ia family aminoglycoside nucleotidyltransferase AadA16	core	AMR	AMR	AMINOGLYCOSIDE	STREPTOMYCIN	EXACTX	281	281	100	100	281	WP_001749984.1	ANT(3'')-Ia family aminoglycoside nucleotidyltransferase AadA16
AUSMDU00064140	1	783913	784257	+	qacEdelta1	quaternary ammonium compound efflux SMR transporter QacE delta 1	core	STRESS	BIOCIDE	QUATERNARY AMMONIUM	QUATERNARY AMMONIUM	ALLELEX	115	115	100	100	115	WP_000679427.1	quaternary ammonium compound efflux SMR transporter QacE delta 1
AUSMDU00064140	1	784254	785090	+	sul1	sulfonamide-resistant dihydropteroate synthase Sul1	core	AMR	AMR	SULFONAMIDE	SULFONAMIDE	EXACTX	279	279	100	100	279	WP_000259031.1	sulfonamide-resistant dihydropteroate synthase Sul1
AUSMDU00064140	1	788199	788561	-	ble	bleomycin binding protein Ble-MBL	core	AMR	AMR	BLEOMYCIN	BLEOMYCIN	EXACTX	121	121	100	100	121	WP_004201167.1	bleomycin binding protein Ble-MBL
AUSMDU00064140	1	788568	789377	-	blaNDM-1	subclass B1 metallo-beta-lactamase NDM-1	core	AMR	AMR	BETA-LACTAM	CARBAPENEM	ALLELEX	270	270	100	100	270	WP_004201164.1	subclass B1 metallo-beta-lactamase NDM-1
AUSMDU00064140	1	792195	792833	+	catA2	type A-2 chloramphenicol O-acetyltransferase CatII	core	AMR	AMR	PHENICOL	CHLORAMPHENICOL	BLASTX	213	213	100	99.53	213	WP_012477888.1	type A-2 chloramphenicol O-acetyltransferase CatII
AUSMDU00064140	1	793583	793786	+	qacE	quaternary ammonium compound efflux SMR transporter QacE	core	STRESS	BIOCIDE	QUATERNARY AMMONIUM	QUATERNARY AMMONIUM	PARTIALX	68	115	59.13	100	68	WP_000679427.1	quaternary ammonium compound efflux SMR transporter QacE delta 1
AUSMDU00064140	1	793783	794619	+	sul1	sulfonamide-resistant dihydropteroate synthase Sul1	core	AMR	AMR	SULFONAMIDE	SULFONAMIDE	EXACTX	279	279	100	100	279	WP_000259031.1	sulfonamide-resistant dihydropteroate synthase Sul1
AUSMDU00064140	1	2133118	2134716	-	tet(35)	tetracycline efflux Na+/H+ antiporter family transporter Tet(35)	core	AMR	AMR	TETRACYCLINE	TETRACYCLINE	BLASTX	533	533	100	96.06	533	WP_005480402.1	tetracycline efflux Na+/H+ antiporter family transporter Tet(35)
AUSMDU00064140	1	2653240	2653701	-	tet(34)	oxytetracycline resistance phosphoribosyltransferase domain-containing protein Tet(34)	core	AMR	AMR	TETRACYCLINE	TETRACYCLINE	BLASTX	154	154	100	92.21	154	WP_005592781.1	oxytetracycline resistance phosphoribosyltransferase domain-containing protein Tet(34)
AUSMDU00064140	2	916790	917638	-	blaCARB-42	carbenicillin-hydrolyzing class A beta-lactamase CARB-42	core	AMR	AMR	BETA-LACTAM	BETA-LACTAM	ALLELEX	283	283	100	100	283	WP_005375420.1	carbenicillin-hydrolyzing class A beta-lactamase CARB-42
